# Supplementary material for: Adaptive evolution of Pseudomonas putida in the presence of fluoride exposes novel functions of a benzoate transporter
Source: J Bacteriol. 2026 Apr 1;208(4):e00479-25. doi: 10.1128/jb.00479-25 (PMC13104614; doi:10.1128/jb.00479-25)
Supplement: Table S3 — Transcriptome results. [file jb.00479-25-s0002.xlsx]

## Sheet: DEG_tbl_names
Supplementary Table S3(a). Results of a transcriptomics study comparing strains grown with fluoride to same strain grown without fluoride.
gene_id	log2FC_D3_vs_D3F	D3_vs_D3F_padj	log2FC_DC_vs_DCF	DC_vs_DCF_padj	log2FC_DD_vs_DDF	DD_vs_DDF_padj	log2FC_WT_vs_WTF	WT_vs_WTF_padj	old_locus_tag	product
PP_RS03225	1.17138	0.555927	1.22477	0.459789	1.28272	0.465118	9.36675	3.18553e-06	PP_0608	prepilin-type N-terminal cleavage/methylation domain-containing protein
PP_RS28285	-0.715667	0.750372	-1.40533	0.381938	-1.01669	0.566784	8.35962	3.49754e-05	PP_1729	hypothetical protein
PP_RS22925	-8.54726	0.0912156	-8.56454	0.0778841	8.93662	0.062138	8.0995	0.0891926	PP_RS22925	hypothetical protein
PP_RS21285	1.76202	NA	1.83878	NA	2.3532	0.230418	4.38018	0.0201844	PP_RS21285	hypothetical protein
PP_RS28360	1.81046	0.0701381	1.16455	0.279194	1.39635	0.18517	3.64849	0.000283675	PP_RS28360	hypothetical protein
PP_RS21265	0.626455	0.57187	-0.146291	NA	0.224916	0.842251	3.02811	0.000322247	PP_RS21265	hypothetical protein
PP_RS28175	1.3837	NA	1.48338	NA	1.36216	0.131448	2.66261	0.00141512	PP_5407	TnsD family Tn7-like transposition protein
PP_RS02835	1.01901	0.338311	2.05757	NA	1.31469	0.18517	2.4412	0.0035825	PP_0536	hemerythrin domain-containing protein
PP_RS26385	2.84648	7.00336e-07	2.22778	8.99234e-05	2.10561	0.000736969	2.43379	3.70689e-06	PP_5061	BCCT family transporter
PP_RS24735	1.80538	2.40838e-08	1.44445	9.14957e-06	1.92077	1.05392e-08	2.42658	1.19552e-14	PP_5710	hypothetical protein
PP_RS20030	-0.232035	0.912937	0.42089	0.776791	0.571403	0.691287	2.38717	0.0192474	PP_3850	hypothetical protein
PP_RS22195	1.28752	0.00353017	1.81577	9.23293e-06	2.4921	1.24432e-09	2.35043	4.60054e-09	PP_4273	helix-turn-helix domain-containing protein
PP_RS23230	1.7066	0.0224933	2.01671	NA	1.16537	0.120398	2.34235	0.000336936	PP_5692	hypothetical protein
PP_RS24755	1.16803	0.0500565	0.847856	0.173623	1.39227	0.0142785	2.32553	1.06549e-05	PP_4743	AAA family ATPase
PP_RS10005	0.923036	0.0632734	0.109507	0.885254	1.05007	0.0308006	2.2518	7.82904e-07	PP_1936	KAP family NTPase
PP_RS24010	0.812408	0.47213	1.32868	0.1277	0.593374	0.57602	2.24614	0.00509182	PP_5699	DUF3649 domain-containing protein
PP_RS22580	1.20566	0.050445	1.39755	0.0154196	1.12229	0.0667315	2.2162	4.72389e-05	PP_4349	hypothetical protein
PP_RS04400	1.51651	0.000293195	1.23233	0.00399199	1.82931	1.49869e-05	2.21232	2.24669e-08	PP_0831	serine protease
PP_RS28410	2.10057	0.000141786	2.18087	9.98195e-05	1.44728	0.014343	2.19865	2.51837e-05	PP_RS28410	hypothetical protein
PP_RS23225	1.72724	NA	1.76142	NA	2.11829	0.0109062	2.13198	0.00865859	PP_5691	hypothetical protein
PP_RS21215	0.843958	0.215203	0.649933	0.337419	1.18499	0.053359	2.12038	0.000122094	PP_5652	SMI1/KNR4 family protein
PP_RS10010	0.787221	0.151599	-0.0767072	0.923772	0.438457	0.476449	2.07133	1.49824e-05	PP_5491	SEC-C metal-binding domain-containing protein
PP_RS23120	1.20979	NA	0.31282	NA	0.426166	0.707566	2.03919	0.0101607	PP_5686	BrnT family toxin
PP_RS28500	-0.676093	0.769469	3.51904	0.0168849	0.840198	0.648091	1.20943	0.466938	PP_5465	hypothetical protein
PP_RS07430	0.384377	0.72584	2.04239	0.0014566	0.583772	0.502707	0.366365	0.686293	PP_1439	hypothetical protein
PP_RS03880	-0.711277	0.965335	-22.0882	0.00211228	0	1	0.178912	0.991922	PP_RS03880	IS5/IS1182 family transposase
PP_RS09440	-0.401009	0.667352	-7.69128	7.21708e-06	-0.462441	0.510752	-0.415215	0.549787	PP_1837	PLD nuclease N-terminal domain-containing protein
PP_RS08000	-3.39013	0.00443806	-0.494643	0.771913	0.589128	0.717691	-0.531363	0.743001	PP_1550	Cro/CI family transcriptional regulator
PP_RS15550	-2.00233	0.0511599	-0.81883	NA	-1.15632	0.30287	-0.714223	0.540062	PP_3004	hypothetical protein
PP_RS28695	0.671797	0.891998	0.451105	0.916999	-7.25547	0.0206957	-0.842732	0.82722	PP_RS28695	amidohydrolase
PP_RS28365	0.703096	0.550214	2.33801	0.00278961	0.748173	0.466543	-1.00192	0.285214	PP_RS28365	hypothetical protein
PP_RS26940	-1.79728	0.157316	-1.84253	0.111672	-2.88741	0.00482774	-1.06944	0.418616	PP_5171	sulfate ABC transporter substrate-binding protein
PP_RS19840	-0.488017	0.796104	-1.35777	NA	-2.5143	0.0405852	-1.07683	0.429873	PP_5632	DUF1330 domain-containing protein
PP_RS14925	-2.30305	0.00399829	-0.950501	0.312938	-1.55958	0.062171	-1.08505	0.221875	PP_2874	hypothetical protein
PP_RS10940	0.175742	0.946398	2.58847	NA	-3.89445	0.00728172	-1.18095	0.438765	PP_2107	glutaredoxin family protein
PP_RS13405	-1.50789	0.00253431	-1.05722	0.039894	-2.14081	5.33855e-06	-1.19449	0.00941087	PP_2568	VOC family protein
PP_RS18880	-1.51682	4.67885e-07	-2.25144	4.74218e-15	-1.66332	9.90509e-09	-1.20924	6.08344e-05	PP_3635	ABC transporter permease
PP_RS28075	-2.21601	0.00051155	-1.16305	0.0960281	-2.19896	0.000235321	-1.24555	0.0556553	PP_5390	DUF2933 domain-containing protein
PP_RS23690	-2.59281	3.94466e-05	-2.41128	0.000183299	-1.8018	0.00785809	-1.33256	0.0472728	PP_4548	FAD-binding oxidoreductase
PP_RS12270	-0.215532	0.948786	0.771497	NA	-2.95238	0.0912979	-1.41321	0.47455	PP_5520	hypothetical protein
PP_RS03140	-2.26277	5.92158e-07	-2.00353	1.26178e-05	-2.05845	5.2973e-06	-1.45014	0.00175243	PP_0597	CoA-acylating methylmalonate-semialdehyde dehydrogenase
PP_RS03135	-2.59682	1.20088e-07	-2.37013	1.58238e-06	-2.13248	2.15545e-05	-1.58873	0.00183966	PP_0596	aspartate aminotransferase family protein
PP_RS18885	-1.68225	1.51779e-06	-2.47859	7.63398e-14	-1.9653	3.43483e-09	-1.61698	2.78243e-06	PP_3636	ABC transporter substrate-binding protein
PP_RS18890	-1.83277	2.40838e-08	-2.68555	2.97179e-17	-2.15207	9.66287e-12	-1.63542	5.93016e-07	PP_3637	ABC transporter ATP-binding protein
PP_RS13210	-1.76972	4.94372e-14	-2.08374	1.43674e-18	-1.63306	2.90998e-12	-1.63822	6.05745e-12	PP_2528	bifunctional O-acetylhomoserine aminocarboxypropyltransferase/cysteine synthase
PP_RS17370	-2.31481	0.0297257	-0.985952	0.398181	-2.3826	0.0135817	-1.69193	0.0873368	PP_3332	c-type cytochrome
PP_RS08995	-1.12388	0.133516	-0.939925	0.195614	-2.03689	0.000424739	-1.7171	0.00277562	PP_1750	N-acetylglutaminylglutamine amidotransferase
PP_RS23685	-2.60913	1.15538e-07	-2.72573	2.63418e-08	-2.32285	7.57893e-06	-1.75434	0.000397595	PP_4547	glutamine synthetase family protein
PP_RS21065	-1.40082	0.0698523	-2.41162	0.000608869	-1.27353	0.0652158	-1.81084	0.0041441	PP_4054	DUF2934 domain-containing protein
PP_RS06145	-2.32034	0.000745696	-0.505104	0.589564	-0.105551	0.928905	-1.82385	0.00793928	PP_1187	ATP-binding protein
PP_RS16410	-2.25906	2.52148e-05	-3.00478	6.52334e-09	-1.57245	0.00550997	-1.82538	0.000657915	PP_3147	polyamine ABC transporter substrate-binding protein
PP_RS18895	-1.92975	9.8167e-14	-2.60732	1.69911e-24	-2.18883	5.81031e-18	-1.86173	9.66917e-13	PP_3638	acyl-CoA/acyl-ACP dehydrogenase
PP_RS06610	-1.52245	NA	-0.451292	NA	-2.00334	0.0145175	-1.89591	0.0117399	PP_1276	hypothetical protein
PP_RS28085	-1.72627	0.000164399	-2.0995	3.26331e-06	-2.3024	7.64695e-08	-1.91221	1.86244e-05	PP_5392	beta-propeller fold lactonase family protein
PP_RS13790	-2.04063	NA	-1.69068	NA	-2.48402	0.0033555	-1.91995	0.0299827	PP_2648	universal stress protein
PP_RS06140	-2.32783	0.00590174	-0.23408	0.861598	-0.199261	0.882688	-1.92539	0.0213186	PP_1186	response regulator
PP_RS07955	-1.96916	9.55918e-17	-1.54124	2.18355e-10	-2.16947	4.49312e-20	-1.94868	1.59652e-16	PP_RS07955	hypothetical protein
PP_RS16415	-2.05011	3.11876e-08	-2.80962	4.68614e-15	-1.85105	9.49774e-07	-2.07179	1.46183e-08	PP_3148	glutamine synthetase family protein
PP_RS10925	-0.875156	0.0282976	-0.823827	0.0321018	-1.12178	0.00215258	-2.08236	1.88111e-09	PP_2104	phage holin family protein
PP_RS28520	-8.37605	0.000699719	-8.71007	0.000325962	-1.19241	0.640515	-2.08593	0.343232	PP_RS28520	phage tail protein
PP_RS21715	-0.989099	0.00233245	-0.711159	0.0375811	-1.92243	3.24129e-11	-2.11684	1.09929e-13	PP_5661	hypothetical protein
PP_RS24035	-1.1248	0.0639329	-0.613786	0.363114	-2.40064	2.7081e-06	-2.15359	1.86244e-05	PP_4614	DUF3509 domain-containing protein
PP_RS02025	-1.65486	1.6507e-05	-2.31537	1.37359e-10	-2.33514	9.95734e-12	-2.2199	2.20131e-10	PP_0383	FAD-dependent oxidoreductase
PP_RS16010	-1.60165	6.81055e-05	-1.72135	2.90009e-05	-1.46017	0.000112801	-2.26363	6.86978e-10	PP_3091	hypothetical protein
PP_RS08100	-1.52936	NA	-1.67389	NA	-1.20649	0.158466	-2.28336	0.00319926	PP_1571	HK97 gp10 family phage protein
PP_RS05165	-1.66347	0.0182391	-2.80115	3.27077e-06	-2.00616	0.00194506	-2.29104	9.24978e-05	PP_0987	L-serine ammonia-lyase
PP_RS00700	-1.28213	0.0485547	-0.428896	0.597302	-1.63781	0.00866866	-2.29463	2.0649e-05	PP_0136	inhibitor of vertebrate lysozyme family protein
PP_RS18900	-2.3982	9.78948e-27	-2.75161	2.34912e-35	-2.5642	2.86656e-31	-2.29548	5.77037e-25	PP_3639	carboxymuconolactone decarboxylase family protein
PP_RS08060	-0.54816	NA	-0.52806	NA	-0.596613	0.591935	-2.33759	0.00174404	PP_1562	phage terminase small subunit
PP_RS27490	-0.782758	0.541655	-0.405813	0.756186	-1.5853	0.106333	-2.37194	0.00991166	PP_5274	DUF1127 domain-containing protein
PP_RS12850	-1.19757	0.000514603	-1.65291	3.57307e-07	-1.9738	2.39447e-10	-2.40041	1.3706e-15	PP_5525	hypothetical protein
PP_RS08070	-1.83312	NA	-1.46957	NA	-1.11158	0.193319	-2.43637	0.000615796	PP_1565	phage portal protein
PP_RS10930	-1.15971	0.0274492	-1.25362	0.0111968	-1.44665	0.00235221	-2.43653	7.19701e-08	PP_2105	YqjD family protein
PP_RS12530	-0.0791649	0.976457	0.194466	NA	-0.923802	0.574472	-2.44598	0.0552794	PP_2404	DUF2790 domain-containing protein
PP_RS07980	-1.74687	0.0698523	0.227166	0.871087	0.0766991	0.956406	-2.5148	0.00197025	PP_5474	hypothetical protein
PP_RS13755	-2.4974	2.78229e-05	-2.03054	0.000340314	-2.49853	1.17316e-05	-2.52784	2.31717e-06	PP_2640	GNAT family N-acetyltransferase
PP_RS13700	-2.33797	5.79312e-15	-2.27989	3.17431e-14	-2.42528	2.5465e-16	-2.53561	7.72442e-18	PP_2628	ABC transporter ATP-binding protein/permease
PP_RS08075	-1.92296	0.0124724	-1.45257	NA	-1.57166	0.040915	-2.56877	0.00022455	PP_1566	HK97 family phage prohead protease
PP_RS08085	-2.36129	0.00102251	-0.759685	0.362906	-3.41174	4.71972e-06	-2.59237	5.47383e-05	PP_1568	hypothetical protein
PP_RS08080	-1.80172	0.00670447	-1.2867	0.0502946	-1.35069	0.0383492	-2.61851	1.28862e-05	PP_1567	phage major capsid protein
PP_RS00435	-1.0901	0.00816773	-0.959015	0.0239764	-2.23662	6.17716e-10	-2.63997	1.93982e-14	PP_0085	DUF883 family protein
PP_RS06135	-2.81132	0.000129962	-0.364315	0.753272	-0.495487	0.646497	-2.64678	0.000230227	PP_1185	outer membrane beta-barrel protein
PP_RS17055	-2.70324	1.21721e-07	-1.42457	0.00484197	-2.99262	3.06751e-10	-2.65337	8.51108e-11	PP_5596	hypothetical protein
PP_RS08115	-2.29999	NA	-2.00491	NA	-2.32098	0.00753524	-2.69236	0.00145839	PP_1574	phage tail assembly chaperone family protein, TAC
PP_RS07745	-1.51203	0.0166341	-1.46001	0.0168268	-2.63257	4.71972e-06	-2.74631	1.17863e-07	PP_1503	DUF4398 domain-containing protein
PP_RS28080	-2.14641	0.00020765	-2.56044	7.62799e-06	-3.07608	1.09245e-08	-2.79999	5.83763e-07	PP_5391	hypothetical protein
PP_RS03630	-2.07273	3.2257e-17	-1.62636	3.7144e-11	-2.61077	1.75931e-28	-2.81468	1.13053e-33	PP_0679	DUF3015 domain-containing protein
PP_RS02675	-2.28676	1.75526e-10	-2.35091	6.37579e-11	-2.81871	2.1861e-16	-2.82051	2.28577e-15	PP_0504	outer membrane beta-barrel protein
PP_RS17920	-2.7121	2.11345e-12	-2.79336	2.46081e-13	-2.35314	1.17752e-09	-2.85724	7.47932e-14	PP_3444	VOC family protein
PP_RS10695	-1.30618	0.0763953	-0.727326	0.369299	-0.53912	0.534518	-2.91208	3.67387e-06	PP_2059	CsbD family protein
PP_RS07740	-1.74652	0.00065841	-1.65083	0.00108575	-2.09162	5.35685e-06	-2.94711	3.45285e-11	PP_1502	OmpA family protein
PP_RS07225	-3.19785	3.26872e-08	-2.22785	0.000706394	-3.63774	1.90241e-10	-2.9659	3.88142e-07	PP_1400	MFS transporter
PP_RS01975	-2.20388	3.75927e-06	-0.790719	0.164304	-4.87022	1.64589e-26	-3.00124	1.24231e-11	PP_0373	YqaE/Pmp3 family membrane protein
PP_RS20430	-3.02651	1.53003e-19	-2.21842	1.14554e-10	-2.55817	4.75038e-14	-3.09987	5.20271e-21	PP_3926	SDR family oxidoreductase
PP_RS28355	-1.66756	0.481209	-0.894295	0.708784	-1.60273	0.449961	-3.11095	0.0729491	PP_4061	hypothetical protein
PP_RS00815	-2.37142	0.000530026	-2.48347	0.000304986	-2.66651	6.46164e-05	-3.20215	7.10852e-07	PP_0158	acyl-CoA dehydrogenase
PP_RS20435	-3.01205	2.19125e-46	-2.34115	7.865e-28	-2.78618	2.59973e-39	-3.25158	9.54769e-56	PP_3927	class I SAM-dependent methyltransferase
PP_RS11010	-2.25981	4.83067e-14	-1.82298	2.71184e-09	-3.18567	5.6426e-28	-3.32427	9.61223e-31	PP_2121	YgdI/YgdR family lipoprotein
PP_RS28525	-2.91202	0.000818836	-0.994217	0.300898	-2.33266	0.0055485	-3.46552	2.07967e-05	PP_RS28525	hypothetical protein
PP_RS15995	-2.3354	9.23894e-38	-1.57834	3.30106e-17	-2.26635	9.62264e-36	-3.59154	1.85763e-90	PP_3089	type VI secretion system tube protein Hcp
PP_RS06640	-2.24859	0.0847132	-1.7478	0.132671	-4.77416	8.02292e-08	-4.3165	1.61679e-07	PP_1282	alginate O-acetyltransferase
PP_RS06635	-1.81011	0.0708359	-1.84818	0.0551027	-4.54153	2.38948e-10	-4.41042	2.47588e-10	PP_1281	mannuronate-specific alginate lyase
PP_RS06665	-1.90755	0.0632734	-1.61688	0.0786276	-4.74726	1.977e-11	-4.42647	5.99938e-11	PP_1287	glycosyltransferase family 2 protein
PP_RS17925	-4.07779	5.52804e-25	-4.22369	1.2542e-26	-4.0526	4.70932e-25	-4.56679	2.34252e-30	PP_3445	hypothetical protein
PP_RS06615	-1.86585	5.819e-05	-0.974362	0.0618612	-4.33147	1.00439e-28	-4.60468	1.80596e-34	PP_1277	mannose-1-phosphate guanylyltransferase/mannose-6-phosphate isomerase
PP_RS06630	-1.85527	0.0750198	-1.71806	0.11123	-4.78975	1.86139e-09	-4.6073	6.84013e-09	PP_1280	MBOAT family protein
PP_RS06625	-2.61115	0.03024	-1.44351	0.234594	-4.24493	5.48973e-08	-4.70294	9.837e-09	PP_1279	alginate O-acetyltransferase
PP_RS06620	-1.91013	0.00489115	-2.55169	0.0011537	-4.87239	5.81031e-18	-5.04493	8.11267e-20	PP_1278	alginate O-acetyltransferase AlgF
PP_RS06660	-2.81348	0.0229244	-2.74712	0.0144703	-5.45945	2.96858e-10	-5.47788	2.10836e-10	PP_1286	PilZ domain-containing protein
PP_RS06650	-2.91145	0.0352356	-2.0743	0.0898504	-5.13934	1.90413e-08	-5.88749	6.1752e-09	PP_1284	alginate export family protein
PP_RS06670	-3.11098	2.31948e-06	-3.25923	4.18535e-07	-6.81451	3.21496e-33	-6.55756	4.12743e-35	PP_1288	UDP-glucose/GDP-mannose dehydrogenase family protein
PP_RS08120	-6.76331	0.00457481	1.11053	0.596779	-8.08562	0.000311569	-7.75838	0.000484578	PP_1575	hypothetical protein
PP_RS28765	-1.19658	0.886933	-1.14975	0.869125	-2.63094	0.667256	-8.83608	0.0661449	PP_5735	polyamine ABC transporter substrate-binding protein
PP_RS13465	0.614786	0.902436	-0.498752	0.908568	-0.232569	0.956406	-9.06915	0.00211006	PP_2580	DUF2986 domain-containing protein
PP_RS22085	-2.08731	0.0317164	-3.84654	1.28507e-05	-2.97841	0.00078386	-9.14523	3.76972e-07	PP_4252	cbb3-type cytochrome c oxidase subunit 3

## Sheet: DEG_F_tbl_names
Supplementary Table S3(b). Results of a transcriptomics study comparing strains grown with fluoride.
gene_id	log2FC_D3F_vs_WTF	D3F_vs_WTF_padj	log2FC_DCF_vs_WTF	DCF_vs_WTF_padj	log2FC_DDF_vs_WTF	DDF_vs_WTF_padj	log2FC_DCF_vs_D3F	DCF_vs_D3F_padj	log2FC_DDF_vs_D3F	DDF_vs_D3F_padj	log2FC_DCF_vs_DDF	DCF_vs_DDF_padj	old_locus_tag	product
PP_RS10580	10.5358	5.38315e-232	-0.157684	0.944235	10.4353	1.31938e-227	-10.6934	1.75666e-198	-0.100459	0.728521	-10.593	1.30566e-194	PP_2037	aldolase
PP_RS10575	10.4018	0	-0.00201324	0.999701	10.3622	0	-10.4038	0	-0.0395459	0.923715	-10.3642	0	PP_2036	dihydrodipicolinate synthase family protein
PP_RS10570	9.51299	2.08623e-104	0.132167	0.959697	9.39516	7.65636e-102	-9.38082	1.47224e-101	-0.117824	0.747538	-9.263	7.45313e-99	PP_2035	benzoate/H(+) symporter BenE family transporter
PP_RS28285	8.06512	0.00116076	8.02958	NA	8.89642	0.000202431	-0.0355457	1	0.831302	NA	-0.866847	1	PP_1729	hypothetical protein
PP_RS10565	7.82015	1.95322e-79	-0.504966	0.785191	7.70892	3.47473e-77	-8.32512	8.40826e-60	-0.111233	0.80601	-8.21388	4.82886e-58	PP_2034	MFS transporter
PP_RS03225	7.49084	0.00499533	7.46728	NA	6.37929	0.0490033	-0.0235627	1	-1.11155	NA	1.08799	1	PP_0608	prepilin-type N-terminal cleavage/methylation domain-containing protein
PP_RS10560	4.9954	2.07888e-22	-0.354265	0.886212	4.71025	9.84715e-20	-5.34966	2.34461e-20	-0.285145	0.77205	-5.06452	4.6316e-18	PP_2033	DUF2235 domain-containing protein
PP_RS03880	2.24286	1	-0.14746	0.99783	-22.3249	0.032329	-2.39032	1	-24.5678	0.00705301	22.1775	0.0357229	PP_RS03880	IS5/IS1182 family transposase
PP_RS21265	2.02274	0.277768	2.3794	NA	2.60061	0.0483027	0.356661	1	0.577874	NA	-0.221213	1	PP_RS21265	hypothetical protein
PP_RS23080	1.75533	0.0230076	2.13208	0.000394681	1.87576	0.0154784	0.376751	1	0.120436	0.946297	0.256314	1	PP_4447	hypothetical protein
PP_RS23085	1.66803	0.0230076	2.10514	0.000185469	1.67143	0.031783	0.437103	1	0.00339289	0.998911	0.43371	1	PP_4448	ATP-binding protein
PP_RS14200	0.671407	1	-0.790741	0.569573	-1.41053	0.62886	-1.46215	0.782509	-2.08194	0.0825082	0.619793	1	PP_2729	chalcone isomerase family protein
PP_RS18410	-2.32568	NA	-6.9234	NA	-0.107797	NA	-4.59772	NA	2.21788	NA	-6.8156	0.0120077	PP_3542	DUF3203 family protein
PP_RS06630	-2.66566	0.000741019	-3.06869	NA	0.251167	1	-0.403028	1	2.91683	NA	-3.31986	7.98491e-06	PP_1280	MBOAT family protein
PP_RS06625	-2.81401	0.000294462	-3.4687	NA	-0.0296929	1	-0.654689	1	2.78432	NA	-3.43901	9.96885e-06	PP_1279	alginate O-acetyltransferase
PP_RS06635	-2.97481	9.55821e-06	-3.00885	NA	0.0609248	1	-0.0340398	1	3.03573	NA	-3.06977	4.67087e-06	PP_1281	mannuronate-specific alginate lyase
PP_RS06640	-2.98154	0.000390583	-2.97015	NA	0.111455	1	0.0113895	1	3.093	NA	-3.08161	0.000206357	PP_1282	alginate O-acetyltransferase
PP_RS06615	-3.03679	7.1309e-19	-3.74426	1.95601e-26	-0.401452	1	-0.707476	0.930989	2.63534	1.49428e-13	-3.34281	1.03866e-20	PP_1277	mannose-1-phosphate guanylyltransferase/mannose-6-phosphate isomerase
PP_RS06620	-3.04542	1.7539e-09	-3.55478	1.59701e-12	-0.182006	1	-0.509357	1	2.86342	3.46002e-08	-3.37277	4.72318e-11	PP_1278	alginate O-acetyltransferase AlgF
PP_RS06665	-3.21227	6.53238e-07	-3.05952	NA	0.125889	1	0.152749	1	3.33816	NA	-3.18541	6.78969e-07	PP_1287	glycosyltransferase family 2 protein
PP_RS06650	-3.30459	7.8844e-05	-3.47883	NA	-0.096708	1	-0.174244	1	3.20788	NA	-3.38212	6.69073e-05	PP_1284	alginate export family protein
PP_RS06660	-3.38548	2.05365e-05	-3.19865	NA	0.0541371	1	0.186839	1	3.43962	NA	-3.25278	4.91818e-05	PP_1286	PilZ domain-containing protein
PP_RS06670	-3.80699	2.65405e-21	-3.73045	1.62538e-20	0.00467546	1	0.0765413	1	3.81167	7.46305e-21	-3.73513	1.68701e-20	PP_1288	UDP-glucose/GDP-mannose dehydrogenase family protein
PP_RS16295	-9.66552	2.51624e-08	-0.493551	NA	-9.70359	2.457e-08	9.17197	3.08825e-07	0	NA	9.21004	2.12832e-07	PP_3125	XRE family transcriptional regulator
